# Supplementary material for: Foliar Roughness and Water Content Impact on Escherichia coli Attachment in Baby Leafy Greens
Source: Biology (Basel). 2023 Jan 9;12(1):102. doi: 10.3390/biology12010102 (PMC9855646; doi:10.3390/biology12010102)
Supplement: Supplementary file 1 [file biology-12-00102-s001.zip]

Archive with 2 entries (2 files):
- Supplementary materials.pdf
- Video S1.avi
